# Supplementary material for: Validity and Reliability of the Chinese Version of the Care Transition Measure
Source: PLoS One. 2015 May 22;10(5):e0127403. doi: 10.1371/journal.pone.0127403 (PMC4441382; doi:10.1371/journal.pone.0127403)
Supplement: S1 Dataset — (XLS) [file pone.0127403.s001.xls]

## Sheet: Sheet1
Number	CTM1	CTM2	CTM3	CTM4	CTM5	CTM6	CTM8	CTM7	CTM12	CTM9	CTM10	CTM11	CTM13	CTM14	CTM15
18	3	3	3	3	4	4	3	3	3	3	3	3	3	3	3
21	3	3	3	2	3	2	2	2	3	2	2	3	2	4	2
28	2	2	2	3	3	2	3	3	2	2	3	3	3	2	2
37	2	2	2	2	2	2	3	2	3	3	2	3	3	3	2
117	2	3	3	3	2	2	2	0	1	3	3	4	3	3	1
144	3	3	3	3	3	3	3	3	3	4	3	3	3	3	3
128	3	0	0	3	3	1	1	1	4	4	3	4	2	3	1
130	3	4	4	4	3	3	4	4	4	4	4	4	4	4	3
185	3	3	3	3	3	4	3	3	4	3	3	3	4	4	2
41	2	2	2	3	3	3	3	2	2	3	3	3	3	3	3
64	2	3	3	3	3	2	2	0	2	3	3	4	2	4	2
70	0	3	3	2	2	2	2	2	2	3	2	3	3	3	2
169	3	3	3	3	3	2	3	2	3	3	3	3	4	4	3
173	4	4	4	4	4	4	4	4	4	4	4	4	4	4	4
195	4	4	4	4	3	3	3	4	4	4	4	4	3	4	2
236	3	2	4	3	3	4	4	1	1	4	4	4	3	4	3
79	2	3	0	2	2	2	2	2	2	2	2	2	0	0	0
92	2	3	3	2	3	2	2	2	2	4	2	4	2	4	2
212	3	4	4	3	3	4	4	4	4	4	4	4	4	4	4
219	4	4	4	4	4	4	3	4	1	4	4	4	4	4	3
134	3	2	3	2	3	2	3	2	2	2	4	4	3	4	2
65	2	3	0	3	2	2	2	2	3	3	3	3	3	3	2
87	2	3	3	2	2	2	3	2	2	3	3	3	2	4	2
84	4	4	4	4	3	4	2	4	4	4	4	4	4	4	3
94	3	4	4	4	4	4	4	4	4	4	4	4	4	4	4
127	2	3	3	2	2	2	2	1	4	4	2	3	2	4	2
137	3	4	4	3	3	3	3	4	4	4	4	4	3	4	3
183	2	2	3	2	2	2	2	2	3	3	2	2	0	0	0
187	3	3	4	3	3	3	3	0	4	4	4	4	3	3	3
193	3	4	4	3	3	4	4	4	4	4	4	4	3	4	3
202	4	4	4	4	4	4	4	4	4	4	4	4	4	4	3
204	3	3	3	3	3	2	4	4	4	4	3	4	3	4	3
208	3	3	3	3	3	2	2	0	4	3	4	4	2	4	2
3	2	2	2	0	0	3	0	0	3	0	0	3	2	3	2
4	3	2	2	3	3	3	3	4	2	3	3	3	4	4	1
6	2	0	0	2	2	3	2	2	3	0	2	3	3	3	2
9	4	3	0	4	4	4	3	4	4	3	4	4	4	4	3
10	4	0	0	3	3	3	3	4	4	3	3	3	3	3	3
12	2	2	2	2	3	3	3	2	2	2	2	3	3	3	3
13	2	0	0	2	3	3	3	1	4	0	3	4	3	3	2
15	2	2	2	2	0	3	2	0	3	2	2	2	2	3	2
16	0	0	0	3	2	2	2	3	3	2	2	3	2	3	2
19	4	4	4	4	3	4	3	4	3	3	4	4	3	3	3
20	3	3	3	3	3	3	3	3	3	3	3	3	4	4	4
30	3	3	3	3	3	2	3	3	3	3	3	3	3	3	2
33	3	3	3	3	3	3	3	3	3	3	3	3	3	3	3
34	3	3	3	3	3	3	3	3	3	3	3	3	3	3	3
39	4	4	4	4	4	4	4	4	4	4	4	4	3	3	3
40	3	4	4	4	4	3	3	4	4	4	4	4	2	4	3
42	2	2	2	2	2	2	3	2	2	3	2	2	2	2	2
48	3	3	3	2	3	3	3	2	3	4	4	4	3	3	2
50	2	3	2	2	3	3	3	2	3	3	3	4	3	3	2
59	2	2	2	2	3	2	2	2	2	2	3	3	3	3	1
73	3	3	3	2	3	3	2	2	2	3	3	2	2	3	2
83	3	3	3	3	3	3	3	4	3	3	4	4	3	4	0
97	3	0	4	3	3	4	3	3	4	3	4	4	4	4	0
99	2	3	3	2	2	3	3	2	2	3	3	4	3	4	3
102	2	3	3	3	3	2	2	2	0	4	4	4	4	4	4
131	4	4	4	4	4	4	4	4	4	4	4	4	4	4	4
135	3	3	3	3	3	3	3	0	4	4	4	4	4	4	2
143	4	3	3	4	4	3	3	4	4	4	4	4	4	4	4
149	2	3	3	2	2	2	3	2	2	4	3	4	2	4	2
150	4	3	4	3	4	4	4	3	4	4	4	4	4	4	4
171	3	3	3	3	3	3	4	3	3	4	3	4	3	3	3
196	3	3	3	3	3	2	2	2	4	3	4	4	3	3	2
200	3	3	3	4	4	4	3	2	2	4	4	4	3	4	3
201	3	3	3	3	3	3	3	2	2	4	3	4	3	4	2
205	3	3	3	3	3	2	3	0	3	4	3	4	3	4	3
209	2	3	3	2	3	2	3	2	2	3	3	4	3	4	2
213	4	4	4	4	4	4	4	4	3	4	4	4	3	4	3
218	2	2	3	3	3	2	2	3	2	3	3	4	2	3	2
220	4	4	4	4	4	3	4	4	4	4	4	4	4	4	4
221	3	3	3	4	4	4	2	4	4	4	4	4	3	4	3
226	3	3	3	3	3	4	4	4	4	4	4	4	2	4	2
227	4	4	4	4	4	4	2	4	4	4	4	4	4	4	4
231	3	3	4	3	4	4	4	4	4	4	3	4	3	4	3
7	3	2	2	3	3	3	2	4	4	0	3	4	3	4	2
24	2	3	3	3	3	3	3	2	3	2	2	3	3	3	3
101	3	4	4	3	3	4	3	2	4	4	4	4	4	4	4
152	3	3	3	3	3	4	3	0	4	4	3	4	4	4	2
166	3	3	3	3	4	4	3	4	3	4	4	4	4	4	4
168	4	3	4	4	4	4	3	3	4	4	4	3	3	3	3
184	4	4	4	4	4	4	4	4	4	4	4	4	4	4	4
190	4	3	3	3	3	3	3	3	2	4	3	4	4	4	2
197	2	3	3	3	3	2	2	2	4	3	3	4	2	4	2
215	4	4	4	3	4	4	4	4	4	4	4	4	4	4	4
27	3	3	3	3	3	3	3	3	3	3	3	3	3	3	3
51	4	4	4	4	4	4	3	4	4	3	4	4	4	4	3
56	4	4	0	4	4	3	3	4	4	3	0	3	3	4	0
58	3	3	2	2	3	0	4	3	4	4	4	4	3	3	3
61	2	3	0	3	3	2	4	2	3	4	3	4	2	4	2
63	3	3	3	3	4	3	3	4	4	4	4	4	4	4	4
69	4	3	4	4	4	3	2	0	4	4	3	4	2	4	3
76	3	2	3	3	3	3	2	2	2	3	3	4	3	4	3
96	2	3	3	3	3	3	2	3	4	3	3	4	4	4	4
104	2	3	3	3	3	3	3	4	3	4	4	4	3	4	4
105	3	3	3	3	3	3	3	4	3	3	4	4	4	4	3
106	3	0	3	3	3	3	3	4	4	4	4	4	4	4	3
108	3	0	3	3	4	3	4	0	4	4	4	4	4	4	3
110	3	3	3	4	4	3	3	3	4	3	4	4	3	4	2
114	3	3	3	3	3	2	2	2	1	4	2	4	3	4	2
121	2	3	3	2	2	2	1	1	2	3	3	3	4	4	1
122	4	3	3	3	4	3	4	4	4	4	4	4	2	4	1
129	3	0	4	3	4	4	4	3	4	4	4	4	3	4	3
133	4	4	4	4	4	4	3	4	4	4	4	4	4	4	4
142	2	3	3	3	2	2	2	2	2	4	2	3	2	4	1
160	3	3	3	3	4	4	4	3	3	4	4	3	3	4	3
162	3	4	3	3	4	4	4	4	4	4	4	4	4	4	4
164	2	3	3	2	2	3	3	2	3	3	2	3	3	3	2
165	2	3	3	2	2	3	2	2	2	4	3	3	2	3	2
172	4	3	3	3	4	4	4	3	4	4	3	4	4	4	4
175	2	3	3	3	3	2	2	3	3	3	4	4	3	4	2
182	2	2	3	3	3	2	2	2	3	3	3	3	3	4	3
77	3	3	3	3	3	3	0	3	3	4	3	2	3	3	3
91	4	4	4	4	4	4	3	4	4	4	3	4	3	4	0
148	4	3	3	3	4	3	3	3	4	4	4	3	3	4	3
8	4	0	0	3	3	3	3	4	1	0	3	4	1	1	2
17	3	3	3	4	4	4	4	4	4	4	4	4	4	4	3
32	3	3	3	3	3	3	3	3	4	3	3	3	3	3	2
35	4	4	4	4	4	4	4	4	4	4	4	4	4	4	4
36	4	4	4	4	4	4	4	4	4	4	4	4	4	4	4
38	4	4	4	4	4	4	4	4	4	4	4	4	0	4	0
43	3	2	3	3	3	3	2	2	2	2	3	3	3	3	2
44	4	4	4	4	4	4	4	4	4	4	4	4	4	4	4
46	4	3	3	4	4	4	4	3	4	4	4	4	4	4	2
52	3	3	2	2	3	3	2	2	0	3	3	3	3	3	0
54	4	3	3	4	4	4	4	4	4	4	4	4	4	4	3
55	3	3	3	3	4	4	4	0	4	3	3	3	3	3	0
57	2	2	2	2	2	2	2	2	2	3	2	3	2	3	2
60	4	0	0	3	3	4	4	4	4	4	3	4	4	4	3
62	3	0	0	2	2	2	2	2	2	2	2	3	4	4	2
67	3	3	3	3	3	3	4	4	3	4	4	4	4	4	3
68	0	0	0	3	3	3	3	0	0	3	3	3	2	3	2
71	4	3	4	4	4	3	4	4	4	4	3	4	4	4	3
74	4	4	3	3	3	0	4	4	4	3	4	4	3	3	3
78	2	3	3	2	2	2	3	2	2	3	0	3	2	3	2
80	3	3	3	3	3	0	2	3	3	3	3	3	3	3	2
81	3	3	0	3	3	4	0	4	4	4	4	3	4	4	3
82	4	4	3	4	3	4	4	4	0	4	4	4	4	4	3
88	4	3	3	3	3	3	3	3	3	4	3	2	3	4	3
93	2	3	3	3	3	0	2	2	3	3	3	2	3	4	3
95	3	3	0	3	3	4	4	4	4	3	3	4	4	4	2
98	2	3	3	2	2	2	3	4	4	4	3	3	2	4	2
100	2	3	3	3	4	3	2	2	4	3	4	4	4	4	2
107	4	4	4	4	4	4	3	4	4	4	4	4	4	4	4
109	2	0	3	4	4	4	3	4	4	4	4	4	4	4	4
111	3	3	3	4	4	4	4	3	4	4	3	4	4	4	4
115	3	3	3	3	3	3	3	0	3	3	3	4	2	3	2
116	3	4	3	4	4	4	4	4	2	4	4	4	4	4	4
119	3	3	3	3	3	4	3	4	2	4	4	4	4	4	4
120	2	3	3	3	3	2	3	2	0	3	3	4	3	4	1
125	4	4	4	4	4	4	4	3	4	4	4	4	4	4	4
126	4	4	4	4	4	4	4	4	4	4	4	4	2	3	3
138	3	3	3	2	2	2	3	2	2	3	3	4	2	4	2
140	2	3	3	3	2	3	3	2	4	2	3	3	4	4	3
147	4	0	4	4	4	4	4	4	2	4	4	4	4	4	3
154	3	3	3	3	3	3	3	2	2	3	4	4	3	3	2
155	2	2	3	2	2	2	3	2	3	4	3	3	3	3	2
156	4	4	4	4	4	4	3	4	4	4	4	4	3	4	2
157	3	3	3	3	3	3	3	0	4	4	4	4	3	4	2
158	4	4	4	4	4	4	4	4	4	4	4	3	3	4	3
159	3	3	3	3	3	3	2	2	3	3	3	3	4	4	4
161	3	3	3	3	3	2	1	2	1	4	4	4	4	4	3
163	3	3	3	3	3	4	4	3	3	4	4	4	2	3	2
167	3	3	3	4	4	4	3	4	4	4	3	4	4	4	4
174	4	4	4	4	4	4	4	4	4	4	4	4	3	4	2
176	3	3	3	3	3	3	3	0	3	4	4	4	4	4	3
177	4	4	4	4	4	4	4	4	4	4	4	4	4	4	4
178	4	4	4	4	4	4	4	4	4	4	4	4	4	4	3
181	3	2	3	3	3	3	3	2	2	3	3	4	3	4	2
186	4	4	4	4	3	3	3	3	4	4	3	4	3	4	4
188	3	3	4	3	3	4	4	4	3	4	3	3	4	4	4
189	3	2	3	3	3	3	3	2	2	4	4	4	3	3	3
191	3	3	3	3	3	3	4	0	4	4	4	4	3	3	2
192	3	3	3	3	3	3	3	3	2	3	3	3	2	3	2
194	3	3	3	2	2	3	3	2	2	3	4	4	3	4	2
198	3	3	3	3	3	2	3	0	4	4	4	4	2	4	2
199	4	4	4	4	4	4	4	4	4	4	4	4	4	4	3
203	4	3	4	4	4	3	3	4	4	4	4	4	3	4	2
206	3	2	3	3	3	1	2	4	3	3	2	3	3	4	3
207	3	3	3	3	3	2	2	2	3	3	3	3	3	4	2
211	2	2	3	3	3	3	2	2	0	4	3	4	3	4	3
214	3	3	3	3	3	2	4	2	3	3	3	4	2	3	2
216	2	3	4	2	2	2	3	2	4	3	3	4	2	3	2
223	4	3	4	4	4	4	4	4	4	4	4	4	4	4	4
224	4	4	4	4	4	4	3	4	4	4	4	4	4	4	4
225	4	4	4	4	4	4	4	4	4	4	4	3	4	4	4
229	4	4	4	4	4	4	3	4	4	4	4	4	4	4	4
233	4	4	4	4	4	4	4	4	4	4	3	4	4	4	4
234	4	4	4	4	4	4	3	4	4	4	4	4	4	4	3
5	4	0	0	3	4	3	3	4	4	0	4	4	4	4	3
139	4	4	4	4	4	4	4	4	4	4	4	4	4	4	3
217	3	3	3	3	3	2	4	3	4	4	4	4	3	4	3
228	3	3	4	3	3	2	3	4	4	4	3	3	2	4	2
18	3	3	3	3	4	4	3	3	3	3	3	3	3	3	3
21	3	3	3	2	3	2	2	2	3	2	2	3	2	4	2
28	2	2	2	3	3	2	3	3	2	2	3	3	3	2	2
37	2	2	2	2	2	2	3	2	3	3	2	3	3	3	2
117	2	3	3	3	2	2	2	0	1	3	3	4	3	3	1
144	3	3	3	3	3	3	3	3	3	4	3	3	3	3	3
128	3	0	0	3	3	1	1	1	4	4	3	4	2	3	1
130	3	4	4	4	3	3	4	4	4	4	4	4	4	4	3
185	3	3	3	3	3	4	3	3	4	3	3	3	4	4	2
41	2	2	2	3	3	3	3	2	2	3	3	3	3	3	3
64	2	3	3	3	3	2	2	0	2	3	3	4	2	4	2
70	0	3	3	2	2	2	2	2	2	3	2	3	3	3	2
169	3	3	3	3	3	2	3	2	3	3	3	3	4	4	3
173	4	4	4	4	4	4	4	4	4	4	4	4	4	4	4
195	4	4	4	4	3	3	3	4	4	4	4	4	3	4	2
236	3	2	4	3	3	4	4	1	1	4	4	4	3	4	3
79	2	3	0	2	2	2	2	2	2	2	2	2	0	0	0
92	2	3	3	2	3	2	2	2	2	4	2	4	2	4	2
212	3	4	4	3	3	4	4	4	4	4	4	4	4	4	4
219	4	4	4	4	4	4	3	4	1	4	4	4	4	4	3
134	3	2	3	2	3	2	3	2	2	2	4	4	3	4	2
65	2	3	0	3	2	2	2	2	3	3	3	3	3	3	2
87	2	3	3	2	2	2	3	2	2	3	3	3	2	4	2
84	4	4	4	4	3	4	2	4	4	4	4	4	4	4	3
94	3	4	4	4	4	4	4	4	4	4	4	4	4	4	4
127	2	3	3	2	2	2	2	1	4	4	2	3	2	4	2
137	3	4	4	3	3	3	3	4	4	4	4	4	3	4	3
183	2	2	3	2	2	2	2	2	3	3	2	2	0	0	0
187	3	3	4	3	3	3	3	0	4	4	4	4	3	3	3
193	3	4	4	3	3	4	4	4	4	4	4	4	3	4	3
202	4	4	4	4	4	4	4	4	4	4	4	4	4	4	3
204	3	3	3	3	3	2	4	4	4	4	3	4	3	4	3
208	3	3	3	3	3	2	2	0	4	3	4	4	2	4	2
3	2	2	2	0	0	3	0	0	3	0	0	3	2	3	2
4	3	2	2	3	3	3	3	4	2	3	3	3	4	4	1
6	2	0	0	2	2	3	2	2	3	0	2	3	3	3	2
9	4	3	0	4	4	4	3	4	4	3	4	4	4	4	3
10	4	0	0	3	3	3	3	4	4	3	3	3	3	3	3
12	2	2	2	2	3	3	3	2	2	2	2	3	3	3	3
13	2	0	0	2	3	3	3	1	4	0	3	4	3	3	2
15	2	2	2	2	0	3	2	0	3	2	2	2	2	3	2
16	0	0	0	3	2	2	2	3	3	2	2	3	2	3	2
19	4	4	4	4	3	4	3	4	3	3	4	4	3	3	3
20	3	3	3	3	3	3	3	3	3	3	3	3	4	4	4
30	3	3	3	3	3	2	3	3	3	3	3	3	3	3	2
33	3	3	3	3	3	3	3	3	3	3	3	3	3	3	3
34	3	3	3	3	3	3	3	3	3	3	3	3	3	3	3
39	4	4	4	4	4	4	4	4	4	4	4	4	3	3	3
40	3	4	4	4	4	3	3	4	4	4	4	4	2	4	3
42	2	2	2	2	2	2	3	2	2	3	2	2	2	2	2
48	3	3	3	2	3	3	3	2	3	4	4	4	3	3	2
50	2	3	2	2	3	3	3	2	3	3	3	4	3	3	2
59	2	2	2	2	3	2	2	2	2	2	3	3	3	3	1
73	3	3	3	2	3	3	2	2	2	3	3	2	2	3	2
83	3	3	3	3	3	3	3	4	3	3	4	4	3	4	0
97	3	0	4	3	3	4	3	3	4	3	4	4	4	4	0
99	2	3	3	2	2	3	3	2	2	3	3	4	3	4	3
102	2	3	3	3	3	2	2	2	0	4	4	4	4	4	4
131	4	4	4	4	4	4	4	4	4	4	4	4	4	4	4
135	3	3	3	3	3	3	3	0	4	4	4	4	4	4	2
143	4	3	3	4	4	3	3	4	4	4	4	4	4	4	4
149	2	3	3	2	2	2	3	2	2	4	3	4	2	4	2
150	4	3	4	3	4	4	4	3	4	4	4	4	4	4	4
171	3	3	3	3	3	3	4	3	3	4	3	4	3	3	3
196	3	3	3	3	3	2	2	2	4	3	4	4	3	3	2
200	3	3	3	4	4	4	3	2	2	4	4	4	3	4	3
201	3	3	3	3	3	3	3	2	2	4	3	4	3	4	2
205	3	3	3	3	3	2	3	0	3	4	3	4	3	4	3
209	2	3	3	2	3	2	3	2	2	3	3	4	3	4	2
213	4	4	4	4	4	4	4	4	3	4	4	4	3	4	3
218	2	2	3	3	3	2	2	3	2	3	3	4	2	3	2
220	4	4	4	4	4	3	4	4	4	4	4	4	4	4	4
221	3	3	3	4	4	4	2	4	4	4	4	4	3	4	3
226	3	3	3	3	3	4	4	4	4	4	4	4	2	4	2
227	4	4	4	4	4	4	2	4	4	4	4	4	4	4	4
231	3	3	4	3	4	4	4	4	4	4	3	4	3	4	3
7	3	2	2	3	3	3	2	4	4	0	3	4	3	4	2
24	2	3	3	3	3	3	3	2	3	2	2	3	3	3	3
101	3	4	4	3	3	4	3	2	4	4	4	4	4	4	4
152	3	3	3	3	3	4	3	0	4	4	3	4	4	4	2
166	3	3	3	3	4	4	3	4	3	4	4	4	4	4	4
168	4	3	4	4	4	4	3	3	4	4	4	3	3	3	3
184	4	4	4	4	4	4	4	4	4	4	4	4	4	4	4
190	4	3	3	3	3	3	3	3	2	4	3	4	4	4	2
197	2	3	3	3	3	2	2	2	4	3	3	4	2	4	2
215	4	4	4	3	4	4	4	4	4	4	4	4	4	4	4
27	3	3	3	3	3	3	3	3	3	3	3	3	3	3	3
51	4	4	4	4	4	4	3	4	4	3	4	4	4	4	3
56	4	4	0	4	4	3	3	4	4	3	0	3	3	4	0
58	3	3	2	2	3	0	4	3	4	4	4	4	3	3	3
61	2	3	0	3	3	2	4	2	3	4	3	4	2	4	2
63	3	3	3	3	4	3	3	4	4	4	4	4	4	4	4
69	4	3	4	4	4	3	2	0	4	4	3	4	2	4	3
76	3	2	3	3	3	3	2	2	2	3	3	4	3	4	3
96	2	3	3	3	3	3	2	3	4	3	3	4	4	4	4
104	2	3	3	3	3	3	3	4	3	4	4	4	3	4	4
105	3	3	3	3	3	3	3	4	3	3	4	4	4	4	3
106	3	0	3	3	3	3	3	4	4	4	4	4	4	4	3
108	3	0	3	3	4	3	4	0	4	4	4	4	4	4	3
110	3	3	3	4	4	3	3	3	4	3	4	4	3	4	2
114	3	3	3	3	3	2	2	2	1	4	2	4	3	4	2
121	2	3	3	2	2	2	1	1	2	3	3	3	4	4	1
122	4	3	3	3	4	3	4	4	4	4	4	4	2	4	1
129	3	0	4	3	4	4	4	3	4	4	4	4	3	4	3
133	4	4	4	4	4	4	3	4	4	4	4	4	4	4	4
142	2	3	3	3	2	2	2	2	2	4	2	3	2	4	1
160	3	3	3	3	4	4	4	3	3	4	4	3	3	4	3
162	3	4	3	3	4	4	4	4	4	4	4	4	4	4	4
164	2	3	3	2	2	3	3	2	3	3	2	3	3	3	2
165	2	3	3	2	2	3	2	2	2	4	3	3	2	3	2
172	4	3	3	3	4	4	4	3	4	4	3	4	4	4	4
175	2	3	3	3	3	2	2	3	3	3	4	4	3	4	2
182	2	2	3	3	3	2	2	2	3	3	3	3	3	4	3
77	3	3	3	3	3	3	0	3	3	4	3	2	3	3	3
91	4	4	4	4	4	4	3	4	4	4	3	4	3	4	0
148	4	3	3	3	4	3	3	3	4	4	4	3	3	4	3
8	4	0	0	3	3	3	3	4	1	0	3	4	1	1	2
17	3	3	3	4	4	4	4	4	4	4	4	4	4	4	3
32	3	3	3	3	3	3	3	3	4	3	3	3	3	3	2
35	4	4	4	4	4	4	4	4	4	4	4	4	4	4	4
36	4	4	4	4	4	4	4	4	4	4	4	4	4	4	4
38	4	4	4	4	4	4	4	4	4	4	4	4	0	4	0
43	3	2	3	3	3	3	2	2	2	2	3	3	3	3	2
44	4	4	4	4	4	4	4	4	4	4	4	4	4	4	4
46	4	3	3	4	4	4	4	3	4	4	4	4	4	4	2
52	3	3	2	2	3	3	2	2	0	3	3	3	3	3	0
54	4	3	3	4	4	4	4	4	4	4	4	4	4	4	3
55	3	3	3	3	4	4	4	0	4	3	3	3	3	3	0
57	2	2	2	2	2	2	2	2	2	3	2	3	2	3	2
60	4	0	0	3	3	4	4	4	4	4	3	4	4	4	3
62	3	0	0	2	2	2	2	2	2	2	2	3	4	4	2
67	3	3	3	3	3	3	4	4	3	4	4	4	4	4	3
68	0	0	0	3	3	3	3	0	0	3	3	3	2	3	2
71	4	3	4	4	4	3	4	4	4	4	3	4	4	4	3
74	4	4	3	3	3	0	4	4	4	3	4	4	3	3	3
78	2	3	3	2	2	2	3	2	2	3	0	3	2	3	2
80	3	3	3	3	3	0	2	3	3	3	3	3	3	3	2
81	3	3	0	3	3	4	0	4	4	4	4	3	4	4	3
82	4	4	3	4	3	4	4	4	0	4	4	4	4	4	3
88	4	3	3	3	3	3	3	3	3	4	3	2	3	4	3
93	2	3	3	3	3	0	2	2	3	3	3	2	3	4	3
95	3	3	0	3	3	4	4	4	4	3	3	4	4	4	2
98	2	3	3	2	2	2	3	4	4	4	3	3	2	4	2
100	2	3	3	3	4	3	2	2	4	3	4	4	4	4	2
107	4	4	4	4	4	4	3	4	4	4	4	4	4	4	4
109	2	0	3	4	4	4	3	4	4	4	4	4	4	4	4
111	3	3	3	4	4	4	4	3	4	4	3	4	4	4	4
115	3	3	3	3	3	3	3	0	3	3	3	4	2	3	2
116	3	4	3	4	4	4	4	4	2	4	4	4	4	4	4
119	3	3	3	3	3	4	3	4	2	4	4	4	4	4	4
120	2	3	3	3	3	2	3	2	0	3	3	4	3	4	1
125	4	4	4	4	4	4	4	3	4	4	4	4	4	4	4
126	4	4	4	4	4	4	4	4	4	4	4	4	2	3	3
138	3	3	3	2	2	2	3	2	2	3	3	4	2	4	2
140	2	3	3	3	2	3	3	2	4	2	3	3	4	4	3
147	4	0	4	4	4	4	4	4	2	4	4	4	4	4	3
154	3	3	3	3	3	3	3	2	2	3	4	4	3	3	2
155	2	2	3	2	2	2	3	2	3	4	3	3	3	3	2
156	4	4	4	4	4	4	3	4	4	4	4	4	3	4	2
157	3	3	3	3	3	3	3	0	4	4	4	4	3	4	2
158	4	4	4	4	4	4	4	4	4	4	4	3	3	4	3
159	3	3	3	3	3	3	2	2	3	3	3	3	4	4	4
161	3	3	3	3	3	2	1	2	1	4	4	4	4	4	3
163	3	3	3	3	3	4	4	3	3	4	4	4	2	3	2
167	3	3	3	4	4	4	3	4	4	4	3	4	4	4	4
174	4	4	4	4	4	4	4	4	4	4	4	4	3	4	2
176	3	3	3	3	3	3	3	0	3	4	4	4	4	4	3
177	4	4	4	4	4	4	4	4	4	4	4	4	4	4	4
178	4	4	4	4	4	4	4	4	4	4	4	4	4	4	3
181	3	2	3	3	3	3	3	2	2	3	3	4	3	4	2
186	4	4	4	4	3	3	3	3	4	4	3	4	3	4	4
188	3	3	4	3	3	4	4	4	3	4	3	3	4	4	4
189	3	2	3	3	3	3	3	2	2	4	4	4	3	3	3
191	3	3	3	3	3	3	4	0	4	4	4	4	3	3	2
192	3	3	3	3	3	3	3	3	2	3	3	3	2	3	2
194	3	3	3	2	2	3	3	2	2	3	4	4	3	4	2
198	3	3	3	3	3	2	3	0	4	4	4	4	2	4	2
199	4	4	4	4	4	4	4	4	4	4	4	4	4	4	3
203	4	3	4	4	4	3	3	4	4	4	4	4	3	4	2
206	3	2	3	3	3	1	2	4	3	3	2	3	3	4	3
207	3	3	3	3	3	2	2	2	3	3	3	3	3	4	2
211	2	2	3	3	3	3	2	2	0	4	3	4	3	4	3
214	3	3	3	3	3	2	4	2	3	3	3	4	2	3	2
216	2	3	4	2	2	2	3	2	4	3	3	4	2	3	2
223	4	3	4	4	4	4	4	4	4	4	4	4	4	4	4
224	4	4	4	4	4	4	3	4	4	4	4	4	4	4	4
225	4	4	4	4	4	4	4	4	4	4	4	3	4	4	4
229	4	4	4	4	4	4	3	4	4	4	4	4	4	4	4
233	4	4	4	4	4	4	4	4	4	4	3	4	4	4	4
234	4	4	4	4	4	4	3	4	4	4	4	4	4	4	3
5	4	0	0	3	4	3	3	4	4	0	4	4	4	4	3
139	4	4	4	4	4	4	4	4	4	4	4	4	4	4	3
217	3	3	3	3	3	2	4	3	4	4	4	4	3	4	3
228	3	3	4	3	3	2	3	4	4	4	3	3	2	4	2
18	3	3	3	3	4	4	3	3	3	3	3	3	3	3	3
21	3	3	3	2	3	2	2	2	3	2	2	3	2	4	2
28	2	2	2	3	3	2	3	3	2	2	3	3	3	2	2
37	2	2	2	2	2	2	3	2	3	3	2	3	3	3	2
117	2	3	3	3	2	2	2	0	1	3	3	4	3	3	1
144	3	3	3	3	3	3	3	3	3	4	3	3	3	3	3
128	3	0	0	3	3	1	1	1	4	4	3	4	2	3	1
130	3	4	4	4	3	3	4	4	4	4	4	4	4	4	3
185	3	3	3	3	3	4	3	3	4	3	3	3	4	4	2
41	2	2	2	3	3	3	3	2	2	3	3	3	3	3	3
64	2	3	3	3	3	2	2	0	2	3	3	4	2	4	2
70	0	3	3	2	2	2	2	2	2	3	2	3	3	3	2
169	3	3	3	3	3	2	3	2	3	3	3	3	4	4	3
173	4	4	4	4	4	4	4	4	4	4	4	4	4	4	4
195	4	4	4	4	3	3	3	4	4	4	4	4	3	4	2
236	3	2	4	3	3	4	4	1	1	4	4	4	3	4	3
79	2	3	0	2	2	2	2	2	2	2	2	2	0	0	0
92	2	3	3	2	3	2	2	2	2	4	2	4	2	4	2
212	3	4	4	3	3	4	4	4	4	4	4	4	4	4	4
219	4	4	4	4	4	4	3	4	1	4	4	4	4	4	3
134	3	2	3	2	3	2	3	2	2	2	4	4	3	4	2
65	2	3	0	3	2	2	2	2	3	3	3	3	3	3	2
87	2	3	3	2	2	2	3	2	2	3	3	3	2	4	2
84	4	4	4	4	3	4	2	4	4	4	4	4	4	4	3
94	3	4	4	4	4	4	4	4	4	4	4	4	4	4	4
127	2	3	3	2	2	2	2	1	4	4	2	3	2	4	2
137	3	4	4	3	3	3	3	4	4	4	4	4	3	4	3
183	2	2	3	2	2	2	2	2	3	3	2	2	0	0	0
187	3	3	4	3	3	3	3	0	4	4	4	4	3	3	3
193	3	4	4	3	3	4	4	4	4	4	4	4	3	4	3
202	4	4	4	4	4	4	4	4	4	4	4	4	4	4	3
204	3	3	3	3	3	2	4	4	4	4	3	4	3	4	3
208	3	3	3	3	3	2	2	0	4	3	4	4	2	4	2
3	2	2	2	0	0	3	0	0	3	0	0	3	2	3	2
4	3	2	2	3	3	3	3	4	2	3	3	3	4	4	1
6	2	0	0	2	2	3	2	2	3	0	2	3	3	3	2
9	4	3	0	4	4	4	3	4	4	3	4	4	4	4	3
10	4	0	0	3	3	3	3	4	4	3	3	3	3	3	3
12	2	2	2	2	3	3	3	2	2	2	2	3	3	3	3
13	2	0	0	2	3	3	3	1	4	0	3	4	3	3	2
15	2	2	2	2	0	3	2	0	3	2	2	2	2	3	2
16	0	0	0	3	2	2	2	3	3	2	2	3	2	3	2
19	4	4	4	4	3	4	3	4	3	3	4	4	3	3	3
20	3	3	3	3	3	3	3	3	3	3	3	3	4	4	4
30	3	3	3	3	3	2	3	3	3	3	3	3	3	3	2
33	3	3	3	3	3	3	3	3	3	3	3	3	3	3	3
34	3	3	3	3	3	3	3	3	3	3	3	3	3	3	3
39	4	4	4	4	4	4	4	4	4	4	4	4	3	3	3
40	3	4	4	4	4	3	3	4	4	4	4	4	2	4	3
42	2	2	2	2	2	2	3	2	2	3	2	2	2	2	2
48	3	3	3	2	3	3	3	2	3	4	4	4	3	3	2
50	2	3	2	2	3	3	3	2	3	3	3	4	3	3	2
59	2	2	2	2	3	2	2	2	2	2	3	3	3	3	1
73	3	3	3	2	3	3	2	2	2	3	3	2	2	3	2
83	3	3	3	3	3	3	3	4	3	3	4	4	3	4	0
97	3	0	4	3	3	4	3	3	4	3	4	4	4	4	0
99	2	3	3	2	2	3	3	2	2	3	3	4	3	4	3
102	2	3	3	3	3	2	2	2	0	4	4	4	4	4	4
131	4	4	4	4	4	4	4	4	4	4	4	4	4	4	4
135	3	3	3	3	3	3	3	0	4	4	4	4	4	4	2
143	4	3	3	4	4	3	3	4	4	4	4	4	4	4	4
149	2	3	3	2	2	2	3	2	2	4	3	4	2	4	2
150	4	3	4	3	4	4	4	3	4	4	4	4	4	4	4
171	3	3	3	3	3	3	4	3	3	4	3	4	3	3	3
196	3	3	3	3	3	2	2	2	4	3	4	4	3	3	2
200	3	3	3	4	4	4	3	2	2	4	4	4	3	4	3
201	3	3	3	3	3	3	3	2	2	4	3	4	3	4	2
205	3	3	3	3	3	2	3	0	3	4	3	4	3	4	3
209	2	3	3	2	3	2	3	2	2	3	3	4	3	4	2
213	4	4	4	4	4	4	4	4	3	4	4	4	3	4	3
218	2	2	3	3	3	2	2	3	2	3	3	4	2	3	2
220	4	4	4	4	4	3	4	4	4	4	4	4	4	4	4
221	3	3	3	4	4	4	2	4	4	4	4	4	3	4	3
226	3	3	3	3	3	4	4	4	4	4	4	4	2	4	2
227	4	4	4	4	4	4	2	4	4	4	4	4	4	4	4
231	3	3	4	3	4	4	4	4	4	4	3	4	3	4	3
7	3	2	2	3	3	3	2	4	4	0	3	4	3	4	2
24	2	3	3	3	3	3	3	2	3	2	2	3	3	3	3
101	3	4	4	3	3	4	3	2	4	4	4	4	4	4	4
152	3	3	3	3	3	4	3	0	4	4	3	4	4	4	2
166	3	3	3	3	4	4	3	4	3	4	4	4	4	4	4
168	4	3	4	4	4	4	3	3	4	4	4	3	3	3	3
184	4	4	4	4	4	4	4	4	4	4	4	4	4	4	4
190	4	3	3	3	3	3	3	3	2	4	3	4	4	4	2
197	2	3	3	3	3	2	2	2	4	3	3	4	2	4	2
215	4	4	4	3	4	4	4	4	4	4	4	4	4	4	4
27	3	3	3	3	3	3	3	3	3	3	3	3	3	3	3
51	4	4	4	4	4	4	3	4	4	3	4	4	4	4	3
56	4	4	0	4	4	3	3	4	4	3	0	3	3	4	0
58	3	3	2	2	3	0	4	3	4	4	4	4	3	3	3
61	2	3	0	3	3	2	4	2	3	4	3	4	2	4	2
63	3	3	3	3	4	3	3	4	4	4	4	4	4	4	4
69	4	3	4	4	4	3	2	0	4	4	3	4	2	4	3
76	3	2	3	3	3	3	2	2	2	3	3	4	3	4	3
96	2	3	3	3	3	3	2	3	4	3	3	4	4	4	4
104	2	3	3	3	3	3	3	4	3	4	4	4	3	4	4
105	3	3	3	3	3	3	3	4	3	3	4	4	4	4	3
106	3	0	3	3	3	3	3	4	4	4	4	4	4	4	3
108	3	0	3	3	4	3	4	0	4	4	4	4	4	4	3
110	3	3	3	4	4	3	3	3	4	3	4	4	3	4	2
114	3	3	3	3	3	2	2	2	1	4	2	4	3	4	2
121	2	3	3	2	2	2	1	1	2	3	3	3	4	4	1
122	4	3	3	3	4	3	4	4	4	4	4	4	2	4	1
129	3	0	4	3	4	4	4	3	4	4	4	4	3	4	3
133	4	4	4	4	4	4	3	4	4	4	4	4	4	4	4
142	2	3	3	3	2	2	2	2	2	4	2	3	2	4	1
160	3	3	3	3	4	4	4	3	3	4	4	3	3	4	3
162	3	4	3	3	4	4	4	4	4	4	4	4	4	4	4
164	2	3	3	2	2	3	3	2	3	3	2	3	3	3	2
165	2	3	3	2	2	3	2	2	2	4	3	3	2	3	2
172	4	3	3	3	4	4	4	3	4	4	3	4	4	4	4
175	2	3	3	3	3	2	2	3	3	3	4	4	3	4	2
182	2	2	3	3	3	2	2	2	3	3	3	3	3	4	3
77	3	3	3	3	3	3	0	3	3	4	3	2	3	3	3
91	4	4	4	4	4	4	3	4	4	4	3	4	3	4	0
148	4	3	3	3	4	3	3	3	4	4	4	3	3	4	3
8	4	0	0	3	3	3	3	4	1	0	3	4	1	1	2
17	3	3	3	4	4	4	4	4	4	4	4	4	4	4	3
32	3	3	3	3	3	3	3	3	4	3	3	3	3	3	2
35	4	4	4	4	4	4	4	4	4	4	4	4	4	4	4
36	4	4	4	4	4	4	4	4	4	4	4	4	4	4	4
38	4	4	4	4	4	4	4	4	4	4	4	4	0	4	0
43	3	2	3	3	3	3	2	2	2	2	3	3	3	3	2
44	4	4	4	4	4	4	4	4	4	4	4	4	4	4	4
46	4	3	3	4	4	4	4	3	4	4	4	4	4	4	2
52	3	3	2	2	3	3	2	2	0	3	3	3	3	3	0
54	4	3	3	4	4	4	4	4	4	4	4	4	4	4	3
55	3	3	3	3	4	4	4	0	4	3	3	3	3	3	0
57	2	2	2	2	2	2	2	2	2	3	2	3	2	3	2
60	4	0	0	3	3	4	4	4	4	4	3	4	4	4	3
62	3	0	0	2	2	2	2	2	2	2	2	3	4	4	2
67	3	3	3	3	3	3	4	4	3	4	4	4	4	4	3
68	0	0	0	3	3	3	3	0	0	3	3	3	2	3	2
71	4	3	4	4	4	3	4	4	4	4	3	4	4	4	3
74	4	4	3	3	3	0	4	4	4	3	4	4	3	3	3
78	2	3	3	2	2	2	3	2	2	3	0	3	2	3	2
80	3	3	3	3	3	0	2	3	3	3	3	3	3	3	2
81	3	3	0	3	3	4	0	4	4	4	4	3	4	4	3
82	4	4	3	4	3	4	4	4	0	4	4	4	4	4	3
88	4	3	3	3	3	3	3	3	3	4	3	2	3	4	3
93	2	3	3	3	3	0	2	2	3	3	3	2	3	4	3
95	3	3	0	3	3	4	4	4	4	3	3	4	4	4	2
98	2	3	3	2	2	2	3	4	4	4	3	3	2	4	2
100	2	3	3	3	4	3	2	2	4	3	4	4	4	4	2
107	4	4	4	4	4	4	3	4	4	4	4	4	4	4	4
109	2	0	3	4	4	4	3	4	4	4	4	4	4	4	4
111	3	3	3	4	4	4	4	3	4	4	3	4	4	4	4
115	3	3	3	3	3	3	3	0	3	3	3	4	2	3	2
116	3	4	3	4	4	4	4	4	2	4	4	4	4	4	4
119	3	3	3	3	3	4	3	4	2	4	4	4	4	4	4
120	2	3	3	3	3	2	3	2	0	3	3	4	3	4	1
125	4	4	4	4	4	4	4	3	4	4	4	4	4	4	4
126	4	4	4	4	4	4	4	4	4	4	4	4	2	3	3
138	3	3	3	2	2	2	3	2	2	3	3	4	2	4	2
140	2	3	3	3	2	3	3	2	4	2	3	3	4	4	3
147	4	0	4	4	4	4	4	4	2	4	4	4	4	4	3
154	3	3	3	3	3	3	3	2	2	3	4	4	3	3	2
155	2	2	3	2	2	2	3	2	3	4	3	3	3	3	2
156	4	4	4	4	4	4	3	4	4	4	4	4	3	4	2
157	3	3	3	3	3	3	3	0	4	4	4	4	3	4	2
158	4	4	4	4	4	4	4	4	4	4	4	3	3	4	3
159	3	3	3	3	3	3	2	2	3	3	3	3	4	4	4
161	3	3	3	3	3	2	1	2	1	4	4	4	4	4	3
163	3	3	3	3	3	4	4	3	3	4	4	4	2	3	2
167	3	3	3	4	4	4	3	4	4	4	3	4	4	4	4
174	4	4	4	4	4	4	4	4	4	4	4	4	3	4	2
176	3	3	3	3	3	3	3	0	3	4	4	4	4	4	3
177	4	4	4	4	4	4	4	4	4	4	4	4	4	4	4
178	4	4	4	4	4	4	4	4	4	4	4	4	4	4	3
181	3	2	3	3	3	3	3	2	2	3	3	4	3	4	2
186	4	4	4	4	3	3	3	3	4	4	3	4	3	4	4
188	3	3	4	3	3	4	4	4	3	4	3	3	4	4	4
189	3	2	3	3	3	3	3	2	2	4	4	4	3	3	3
191	3	3	3	3	3	3	4	0	4	4	4	4	3	3	2
192	3	3	3	3	3	3	3	3	2	3	3	3	2	3	2
194	3	3	3	2	2	3	3	2	2	3	4	4	3	4	2
198	3	3	3	3	3	2	3	0	4	4	4	4	2	4	2
199	4	4	4	4	4	4	4	4	4	4	4	4	4	4	3
203	4	3	4	4	4	3	3	4	4	4	4	4	3	4	2
206	3	2	3	3	3	1	2	4	3	3	2	3	3	4	3
207	3	3	3	3	3	2	2	2	3	3	3	3	3	4	2
211	2	2	3	3	3	3	2	2	0	4	3	4	3	4	3
214	3	3	3	3	3	2	4	2	3	3	3	4	2	3	2
216	2	3	4	2	2	2	3	2	4	3	3	4	2	3	2
223	4	3	4	4	4	4	4	4	4	4	4	4	4	4	4
224	4	4	4	4	4	4	3	4	4	4	4	4	4	4	4
225	4	4	4	4	4	4	4	4	4	4	4	3	4	4	4
229	4	4	4	4	4	4	3	4	4	4	4	4	4	4	4
233	4	4	4	4	4	4	4	4	4	4	3	4	4	4	4
234	4	4	4	4	4	4	3	4	4	4	4	4	4	4	3
5	4	0	0	3	4	3	3	4	4	0	4	4	4	4	3
139	4	4	4	4	4	4	4	4	4	4	4	4	4	4	3
217	3	3	3	3	3	2	4	3	4	4	4	4	3	4	3
228	3	3	4	3	3	2	3	4	4	4	3	3	2	4	2
67	3	3	3	3	3	3	4	4	3	4	4	4	4	4	3
68	0	0	0	3	3	3	3	0	0	3	3	3	2	3	2
71	4	3	4	4	4	3	4	4	4	4	3	4	4	4	3
74	4	4	3	3	3	0	4	4	4	3	4	4	3	3	3
78	2	3	3	2	2	2	3	2	2	3	0	3	2	3	2
80	3	3	3	3	3	0	2	3	3	3	3	3	3	3	2
81	3	3	0	3	3	4	0	4	4	4	4	3	4	4	3
82	4	4	3	4	3	4	4	4	0	4	4	4	4	4	3
88	4	3	3	3	3	3	3	3	3	4	3	2	3	4	3
93	2	3	3	3	3	0	2	2	3	3	3	2	3	4	3
95	3	3	0	3	3	4	4	4	4	3	3	4	4	4	2
98	2	3	3	2	2	2	3	4	4	4	3	3	2	4	2
100	2	3	3	3	4	3	2	2	4	3	4	4	4	4	2
107	4	4	4	4	4	4	3	4	4	4	4	4	4	4	4
109	2	0	3	4	4	4	3	4	4	4	4	4	4	4	4
111	3	3	3	4	4	4	4	3	4	4	3	4	4	4	4
115	3	3	3	3	3	3	3	0	3	3	3	4	2	3	2
116	3	4	3	4	4	4	4	4	2	4	4	4	4	4	4
119	3	3	3	3	3	4	3	4	2	4	4	4	4	4	4
120	2	3	3	3	3	2	3	2	0	3	3	4	3	4	1
125	4	4	4	4	4	4	4	3	4	4	4	4	4	4	4
126	4	4	4	4	4	4	4	4	4	4	4	4	2	3	3
138	3	3	3	2	2	2	3	2	2	3	3	4	2	4	2
140	2	3	3	3	2	3	3	2	4	2	3	3	4	4	3
147	4	0	4	4	4	4	4	4	2	4	4	4	4	4	3
154	3	3	3	3	3	3	3	2	2	3	4	4	3	3	2
155	2	2	3	2	2	2	3	2	3	4	3	3	3	3	2
156	4	4	4	4	4	4	3	4	4	4	4	4	3	4	2
157	3	3	3	3	3	3	3	0	4	4	4	4	3	4	2
158	4	4	4	4	4	4	4	4	4	4	4	3	3	4	3
159	3	3	3	3	3	3	2	2	3	3	3	3	4	4	4
161	3	3	3	3	3	2	1	2	1	4	4	4	4	4	3
163	3	3	3	3	3	4	4	3	3	4	4	4	2	3	2
167	3	3	3	4	4	4	3	4	4	4	3	4	4	4	4
174	4	4	4	4	4	4	4	4	4	4	4	4	3	4	2
176	3	3	3	3	3	3	3	0	3	4	4	4	4	4	3
177	4	4	4	4	4	4	4	4	4	4	4	4	4	4	4
178	4	4	4	4	4	4	4	4	4	4	4	4	4	4	3
181	3	2	3	3	3	3	3	2	2	3	3	4	3	4	2
186	4	4	4	4	3	3	3	3	4	4	3	4	3	4	4
188	3	3	4	3	3	4	4	4	3	4	3	3	4	4	4
189	3	2	3	3	3	3	3	2	2	4	4	4	3	3	3
191	3	3	3	3	3	3	4	0	4	4	4	4	3	3	2
192	3	3	3	3	3	3	3	3	2	3	3	3	2	3	2
194	3	3	3	2	2	3	3	2	2	3	4	4	3	4	2
198	3	3	3	3	3	2	3	0	4	4	4	4	2	4	2
199	4	4	4	4	4	4	4	4	4	4	4	4	4	4	3
203	4	3	4	4	4	3	3	4	4	4	4	4	3	4	2
206	3	2	3	3	3	1	2	4	3	3	2	3	3	4	3
207	3	3	3	3	3	2	2	2	3	3	3	3	3	4	2
211	2	2	3	3	3	3	2	2	0	4	3	4	3	4	3
214	3	3	3	3	3	2	4	2	3	3	3	4	2	3	2
216	2	3	4	2	2	2	3	2	4	3	3	4	2	3	2
223	4	3	4	4	4	4	4	4	4	4	4	4	4	4	4
224	4	4	4	4	4	4	3	4	4	4	4	4	4	4	4
225	4	4	4	4	4	4	4	4	4	4	4	3	4	4	4
229	4	4	4	4	4	4	3	4	4	4	4	4	4	4	4
233	4	4	4	4	4	4	4	4	4	4	3	4	4	4	4
234	4	4	4	4	4	4	3	4	4	4	4	4	4	4	3
5	4	0	0	3	4	3	3	4	4	0	4	4	4	4	3
139	4	4	4	4	4	4	4	4	4	4	4	4	4	4	3
217	3	3	3	3	3	2	4	3	4	4	4	4	3	4	3
228	3	3	4	3	3	2	3	4	4	4	3	3	2	4	2
228	3	3	4	3	3	2	3	4	4	4	3	3	2	4	2
